# Supplementary material for: Determination of Local Anesthetic Drugs in Human Plasma Using Magnetic Solid-Phase Extraction Coupled with High-Performance Liquid Chromatography
Source: Molecules. 2022 Aug 27;27(17):5509. doi: 10.3390/molecules27175509 (PMC9457896; doi:10.3390/molecules27175509)
Supplement: Supplementary file 1 [file molecules-27-05509-s001.zip]

Archive with 1 entries (1 files):
- molecules-1868341-supplementary.pdf
